# Supplementary material for: Evidence for differences in DNA methylation between Germans and Japanese
Source: Int J Legal Med. 2021 Nov 5;136(2):405–13. doi: 10.1007/s00414-021-02736-3 (PMC8847189; doi:10.1007/s00414-021-02736-3)
Supplement: Supplementary file 1 — Supplementary file1 (XLSX 80 KB) [file 414_2021_2736_MOESM1_ESM.xlsx]

## Sheet: German all CpGs
		Methylation level [DNAm] of CpG sites in PDE4C [%]							DNAm of CpGs in ELOVL2 [%]									DNAml of CpGs in RPA2 [%]			DNAm of CpGs in EDARADD [%]		DNAm of CpG in DDO [%]
Sex	Age	PDE4C CpG1	PDE4C CpG2	PDE4C CpG3	PDE4C CpG4	PDE4C CpG5	PDE4C CpG6	PDE4C CpG7	ELOVL2 CpG1	ELOVL2 CpG2	ELOVL2 CpG3	ELOVL2 CpG4	ELOVL2 CpG5	ELOVL2 CpG6	ELOVL2 CpG7	ELOVL2 CpG8	ELOVL2 CpG9	RPA2 CpG1	RPA2 CpG2	RPA2 CpG3	EDARADD CpG1	EDARADD CpG2	DDO CpG1
f	0	8	3.5	3	4.5	3	1.5	2.5	14.5	10.5	32.5	24	6.5	14.5	17.5	7	7	7	4.5	30	62	56	44
f	0	6	6	6	4	6	3	3	7	7	18	16	4	9	17	4	6	6	3	33	48	49	61
f	0	5	6	6	4	4	2	3	8	6	17	16	4	9	18	1	6	6	3	31	41	40	53
f	0	7	9	8	8	8	4	3	10	6	24	18	5	12	22	7	6	5	3	43	50	57	50
f	0	5	5	7	4	4	2	2	6	4	17	13	3	6	14	3	5	5	2	31	51	50	49
m	1	11	13	11	6	8	5	4	17	7	29	24	7	13	30	5	16	11	5	36	68	60	72
f	1	6	7	2	2	2	1	3	8	11	16	17	7	13	15	12	12	9	7	38	65	63	62
f	1	6	8	9	4	5	3	3	13	10	25	19	7	14	26	7	10	7	3	40	44	50	29
f	1	7	7	7	5	6	3	3	18	9	32	24	7	13	28	7	12	8	4	42	55	57	41
m	1	8	7	10	5	8	4	4	15	8	32	18	5	12	21	6	10	10	4	50	53	53	48
f	2	7	18	6	4	5	4	7	2	2	22	3	2	29	2	2	23	13	3	44	78	77	61
f	2	6	8.5	7	7.5	7	2.5	1	20	15	30.5	21.5	9	17	33	12	14.5	8.75	6.5	44.25	49	49	57
f	2	8	14	6	8.5	6	3	3	17.5	8.5	28	16	4	13.5	22.5	9	7.5	8	6.5	34.5	50.4	43.2	68.5
f	2	7	9	6	1	5	3	4	16	10	31	25	6	19	30	10	10	6	4	36	55	52	50
f	2	8	5	14	3	9	4	5	12	7	32	19	9	16	32	12	14	9	5	43	55	52	54
m	2	12	9	22	8	15	6	3	24	9	40	28	9	17	25	11	12	12	5	43	64	61	48
m	3	6	9	8	8	7	4	4	14	14	36	31	9	21	34	10	14	8	5	38	49	52	43
m	3	8	9	11	5	9	4	5	23	13	42	33	11	22	35	14	16	11	9	36	56	56	34
m	3	5	7	6	4	4	2	3	15	8	30	21	6	15	24	6	10	6	3	35	43	40	22
m	4	11	9	5.5	5.5	5	4.5	3.5	20	13	43	37	8	24	42.5	13.5	16	10	6.5	44	52	47.33	40.5
m	4	11	12	6	5	6	4	5	17	11	37	31	6	20	35	12	14	6	4	41	44	37	46
m	4	6	12	14	11	10	6	9	32	13	47	40	13	24	48	13	16	11	7	39	65	66	57
f	4	8	13	10	9	9	5	6	17	12	45	32	8	26	44	17	16	9	5	40	59	58	59
m	5	13.5	13	9	8	12	9	10.5	25	11.5	48.5	36.5	12	26.5	46.5	12	25	12	6.5	44	55	56.5	46.5
m	5	13	10	7	3	5	3	2	22	20	48	46	15	20	37	25	19	7	4	54	52	57	52
m	5	10	11	8	5	7	4	4	27	15	56	38	11	29	44	16	16	6	4	42	51	48	50
m	5	10	13	15	6	7	4	5	25	17	55	38	11	26	41	13	21	10	5	45	48	47	39
f	5	13	17	11	7	7	5	5	34	20	62	49	15	30	48	21	20	9	5	48	53	37	51
m	6	11	8.5	5	5.5	4	4	4	21	12.5	48	31.5	11	23	37	12	14	8	6	46	60.5	54	56.5
m	6	11	18	15	11	14	9	10	31	20	58	53	21	35	53	30	18	15	11	43	55	48	55
m	6	9	9	8	3	7	4	4	22	15	47	38	14	29	43	15	21	8	5	38	52	50	37
f	7	9.5	10.4	5.8	5.6	6.8	3.4	5	28	18.5	53.5	40.5	17	28.5	40	14	18.5	10.75	6.75	47	45	41.5	31.5
m	7	7	14	5	5	6	4	4	18	13	14	34	11	28	42	17	20	6	4	39	59	48	71
f	7	8	11	9	5	6	7	6	26	16	56	38	7	26	47	12	13	11	7	41	43	44	45
f	7	12	15	10	11	7	6	6	31	19	60	48	16	37	55	20	26	10	5	48	54	52	52
f	7	13	16	11	8	9	5	5	31	18	58	54	20	39	56	23	30	12	6	46	58	55	52
f	7	8	9	6	6	6	4	5	28	17	56	48	14	37	55	23	24	8	5	42	41	41	36
m	8	11.5	13	7	8	7	5	3	36	14.5	44.5	44	15	27.5	38	15	19	12.5	7	43.5	55	40	44.5
m	9	10	11	5	5	7.5	2.5	5.5	54	31	69	86.5	27	44	45	29.5	41.5	9	5.5	50	50.5	46.5	25.5
f	9	10.5	8.5	7	4	8.5	3	4	28	16.5	50	45	12.5	29	39	21.5	20.5	10	7	43	41	36	41
f	10	13	11.5	6	7	6	4	6	51.5	19.5	60	50.5	14.5	32.5	47.5	22.5	22	11	6	42	40	36.5	43
f	10	12	14.5	7.5	8	7	5	5.5	31	17	54	37	11	30	39.5	16.5	19	9	6	48	53.5	41.25	47.5
f	10	12.5	15	9	9.5	7.5	5.5	7.5	29.5	21.5	61.5	50.5	15	35.5	55	17.5	28	12	7.5	52.5	52	42.33	53.5
f	10	14	19	13	13	11	7	8	18	11	42	33	11	19	34	13	16	10	4	53	63	46	87
f	10	14	8	7	7	6	2	6	20	14	61	45	17	34	62	27	25	11	6	44	55	56	47
m	11	14	14	13	9	10	6	7	48	26	81	63	17	48	67	32	30	15	8	48	60	61	53
f	11	11	15	10	9	9	5	6	30	19	64	53	13	39	59	28	28	10	7	52	45	42	46
f	11	13	13.5	7	8	6	7	6.5	31	21	61	43	12	29	46	19	22	9	5.5	49.5	42	32.5	41
m	11	14	11.5	15.5	6.5	10	6	6.5	43	25	73.5	55	17.5	42	58	26.5	27	12.5	6	42.5	46	49	44
m	11	14	13.5	7.75	7.25	7.75	4	5.25	37	22.5	61.5	51.5	12.5	33.75	50	21.25	23.25	11	7.75	51.75	56.5	54	49
m	11	15	14	8	7	9	5	6	35	19	64	53	18	37	51	22	25	11	6	51	45	36	42
m	12	13	21	8	4	6.5	5	3.5	28	17.5	50.5	44	13	26	34.5	12.5	18.5	9	5	47	49.5	33	45
m	12	14.5	10	9	7.5	5	4	5	33.5	19	66.5	50.5	17.5	40.5	55	21.5	21	17	11	63	51.5	44	40
m	12	14	11	9	7	9	6	7	31	19	63	50	17	35	53	23	24	9	6	44	45	42	32
m	12	13	15	7	7	7.5	4	4	32	17.5	54.5	43.5	11.5	32	42	18.5	17.5	10.5	7.5	52.5	45.5	36	42
f	12	13	13	8	5	7	4	5	34	22	65	49	16	37	52	24	24	10	6	49	46	38	40
m	13	11.5	15	6.5	8.5	9	6	5	30	22.5	60	54	21	40.5	61	22.5	25.5	8.5	7	49	46.5	41	65
f	13	12	22	10	8	8	4	4	29	19	62	47	15	32	47	18	21	11	5	57	45	36	67
m	13	20	18	19	9	12	9	8	48	26	67	54	22	39	53	20	30	12	6	48	50	37	53
m	13	14	12	4	6	6	3	5	34	16	63	54	14	41	64	29	32	9	5	44	x	59	58
f	13	28	19	16	14	15	9	10	64	46	94	85	42	67	78	49	46	15	9	68	45	48	30
f	14	16	17	10	9.5	7	5.5	3.5	30	23.5	66	51.5	17.5	38	57	25	24	14	9.5	51.5	53.5	41.75	43
f	14	15	15	13	9	11	5	7	50	34	80	62	24	56	74	32	40	14	7	55	41	39	38
f	14	16.5	19	9.5	8	9.5	7.5	6.5	47	29.5	78	62.5	25	45.5	57	30	32	10	7	53.5	50.5	44	52.5
f	14	12	8	9	6	7	4	5	36	21	65	57	17	44	64	28	30	9	5	46	42	43	33
f	14	13	9	7	5	3	3	3	36	39	84	27	14	52	68	52	20	11	6	54	48	38	53
m	14	14	22	12	9	10	4	6	34	25	62	56	21	36	52	22	25	15	9	50	47	34	42
m	14	17	17	11	11	11	7	6	36	24	74	x	22	40	x	x	x	10.5	7	51	55	42	37
f	15	16	15	16	14	14	9	10	39	26	81	75	31	51	83	42	32	15	10	54	42	41	30
f	15	19	14	17	7	12	7	8	40	22	60	49	19	27	38	21	21	16	8	54	32	38	41
f	15	30.5	24	11	15	13	14.5	9.5	73	43	100	85	44	75	86	51	55	x	x	x	41	37	38
m	15	14	15	12	10	9	5	7	38	24	73	60	19	47	66	30	31	13	7	54	42	39	29
f	15	14	20	11	9	10	6	6	38	25	67	59	18	36	50	24	26	12	6.5	55.5	52	38	42
f	16	15	18	10	8	8	4	5	36	24	68	52	18	43	59	24	28	8	4	45	52	32	38
f	16	22	15	18	10	12	7	10	60	35	88	68	31	60	76	40	44	16	9	53	33	33	15
m	16	27	18	12	14	15.5	7	7	34	18	73	72	24	61	74	39	42	13	5	61	50	44	43
f	16	17	14	11	9	6	7	6	40	20	67	71	30	56	64	37	45	11	6	53	47	41	31
m	16	20	16	17	12	11	4	8	48	29	71	59	26	48	60	28	33	13	8	58	41	33	41
f	16	20	16	12	8	10	6	7	62	44	90	86	42	61	72	46	50	15	9	65	44	38	42
m	17	23	17	20	14	17	10	12	51	32	80	68	29	56	67	36	42	19	11	54	44	43	32
m	17	20	20	19	13	15	9	11	51	35	84	66	25	51	68	34	37	20	12	54	47	44	41
m	17	13	13	7	6	5	2	8	38	29	70	64	22	49	64	33	33	12	9	65	32	29	23
f	17	22	15	16	8	11	6	8	56	36	93	72	30	62	37	40	42	13	8	47	46	47	28
f	17	20	16	9	9	6	6	7	39	25	67	61	21	48	64	29	30	14	8	59	54	45	31
f	17	17	19	13	12	10	7	3	43	34	77	69	28	49	62	29	35	15.5	9.5	52.5	44	38	52
m	17	18	17	17	10	11	7	9	41	26	74	73	27	48	x	x	x	16.5	10	60.5	47	42	43
f	18	18.5	14	9.25	11.25	6.5	4	3.5	43.6	25	68.8	54.6	20	42	51.6	23.6	27.2	11.5	8	53.5	43.5	38.5	28
m	18	17	x	x	x	x	x	x	53	30	81	73	31	55	66	38	42	16	10	56	37	36	40
m	18	15	20	8	9	7	4	5	36	19	63	58	20	42	60	27	31	9	5	59	47	30	50
m	18	15	16	11	8	9	4	9	39	23	68	66	22	41	61	30	25	15	12	60	45	43	43
m	18	16	14	14	13	9	7	13	35	29	82	68	30	46	70	30	37	13	8	55	35	34	30
m	18	19	16	12	13	9	6	8	47	41	78	60	34	47	90	32	44	14	9	57	43	32	38
f	18	23	21	17	12	14	8	11	53	38	84	73	36	54	68	34	37	18	9.5	52	49	41	43
f	18	13	22	10	11	9	6	6	34	22	63	55	19	37	53	25	27	12.5	8	47.5	47	31	25
f	18	16	x	x	x	x	x	x	42	23	66	50	18	53	46	22	22	14	7	52	59	40	42
m	19	20	16.5	10	11	13	8	7	57.5	37.5	83.5	78	28	46	55.5	33	40	19.5	13	61	38.5	31	28.5
m	19	15	14	10	9	8	5	5	44	26	74	58	17	42	65	31	34	11	8	45	52	49	22
f	19	18	23	14	10	12	8	7	40	27	71	58	23	46	58	25	28	11	6	48	46	27	33
m	19	16	15	11	9	10	7	10	43	27	80	66	26	55	71	33	43	19	14	53	39	38	19
f	19	17	21	11	9	8	7	9	45	34	81	66	20	42	64	26	35	16	9	58	49	38	51
f	19	20	11	10	9	10	10	9	50	26	84	73	35	67	79	39	44	16	8	65	41	34	38
m	19	23	22	8	10	9	6	6	31	22	70	62	23	43	60	28	26	12	8	55	52	42	49
m	19	18	14	12	8	11	7	8	45	28	74	67	24	51	67	35	38	19	11	58	43	44	27
m	20	17	16	7	16	6	5	6.5	46	31.5	79.5	58	22	38.5	62	25	20	12.5	8.5	47.5	50	45.5	40
m	20	16	13	8	7	6	4	5	37	24	65	55	17	37.5	49.5	21	21	11.5	8	54.5	38.5	27.5	37
f	20	17	22	13	12	11	7	8	44	26	75	72	31	52	65	28	37	12	9	54	52	42	36
f	20	19	15	15	7	13	6	8	46	33	79	65	25	50	64	30	30	13	8	46	39	38	24
f	21	26.25	14.5	13.75	11	11.25	7.75	10	58	32	80	74	27	52	64	37	37	16	11	56.5	39.5	34.5	21
f	21	24.5	19	13	9	12	x	x	x	x	x	x	x	x	x	x	x	17	13	57	x	x	37
m	21	16	12.5	7	7	8	4	7	41.5	24	73	57	20.5	42	55	28	28.5	13	8.5	57	29.5	26	22.5
f	21	24	15	17	9	10	7	8	55	62	82	61	29	56	73	31	40	16	10	52	38	33	27
m	21	11	18.5	8.5	8	8.5	7.5	4.5	47	36	80	63	23	53	69	33	35	12	9	51	32	27	26
f	21	21	12	11	14	10	9	7	55	38	85	79	34	61	86	43	43	20	12	50	43	45	36
m	21	20	17	12	10	9	9	8	50	24	77	68	27	52	68	27	24	13	11	57	53	41	40
f	21	22	17	8	7	7	5	6	46	28	78	67	27	49	71	37	41	14	10	56	36	33	33
f	21	22	19	11	8	11	7	8	42	21	76	59	25	51	67	32	42	15	11	63	45	39	29
f	21	19	22	12	8	10	6	6	42	29	72	62	27	54	68	36	40	20.5	12	57.5	33	28	34
f	21	20	16	12	10	10	6	7	38	24	67	59	21	40	46	26	30	10	6	54	50	33	66
f	22	22.5	15.5	13	11.5	14	5	9	48	29	79	69	29	51	62	36	35	17.5	9.5	63	37	37	30
f	22	24.5	17	13	11	11	7.5	8.5	70	39	82.5	62.5	25	56.5	65.5	40.5	39	16.66	11.5	61	36	32	26
f	22	23	14	12	10	10	7	8	48.5	31	81.5	69.5	31	53	67	36	37	16	9.5	61	39	34	31
m	22	17	19	12	10	10	6	8	54	33	80	74	34	59	71	38	40	16	9	67	35	35	20
m	22	16	14	8	11	6	8	6	49	33	80	65	28	54	69	35	39	12	8	52	45	32	37
m	22	17	18	11	7	9	5	8	x	x	x	x	x	47	x	x	x	12	8	64	39	37	31
f	22	23	19	12	10	11	10	10	46	26	74	61	29	43	64	30	28	13	9	55	36	24	31
f	22	18	22	11	10	12	5	6	46	31	82	71	35	63	77	46	48	14	8	59	39	32	33
f	22	22	23	16	11	11	6	8	42	25	72	60	23	46	61	29	34	14	8	60	40	29	25
f	22	19	16	12	8	10	8	8	53	30	74	61	27	44	55	33	34	15	9.5	58	42	34	41
f	23	24.5	13	13	8.5	9	5	8	54	34	79	77	29	55	67	37	37	13.5	8	53	45	43	22
f	23	17.5	22	11	9.5	10	6.5	7	51.5	31	82.5	64	26	52	59	32	32	16	8.5	52	42	37.5	27.5
f	23	19.5	15	11	9	10	5	8.5	45.5	27	73.5	71	21	34.5	50.5	24	30	12	7	53	53.5	40	41.5
m	23	23	18	19	13	15	9	11	45	24.5	71	61	22.5	43	55.5	30	29	13	7.5	57.5	29	24.5	22
f	23	44	22.33	10.33	8.33	8	5.66	7	x	x	x	x	x	x	x	x	x	20	11	59	x	x	30
f	23	21	17	7	9	10	7	9	38	26	72	52	21	36	43	26	22	11	7	56	54	37	56
f	23	22	14	11	9	15	3	7	46	26	75	66	23	49	67	33	39	14	9	63	47	39	35
f	23	18	26	11	11	10	x	x	60	39	85	76	38	67	76	44	43	19	10	72	42	36	21
m	23	18	10	11	7	3	6	6	43	31	78	36	52	59	47	38	37	11	8	54	x	36	35
m	24	23	17.5	13	11.5	11.5	7	10.5	56	35	86	72	35	61.5	67.5	39.5	37.5	20	13	62	38.5	31	18.5
f	24	18	13.5	11	10.5	8.5	6.5	8	47	27.6667	77.6667	85	19.3333	41.6667	56.6667	26	35.3333	15.5	11.5	63.5	35.5	33	21
m	24	29	23	25	16	21	11	14	74	43	96	75	36	66	79	43	50	23	14	57	44	41	41
m	24	22	21	16	10	13	8	10	51	31	84	72	33	59	73	40	43	18	11	58	33	31	28
f	24	18.5	18	13.5	11	9	6.5	6.5	46.6667	33.3333	81	70.6667	26.3333	50.3333	66.6667	31.3333	38.3333	14	7.5	57.5	37.5	30.5	23
m	24	19	15	10	12	12	7	8	40	19	75	59	25	51	72	37	39	12	10	69	46	41	41
f	24	24	18	15	9	10	6	9	53	33	84	72	31	55	71	39	42	14	8	54	42	40	32
f	24	26	19.5	11	12	11	8.5	8	54	39	80	66	28	57	73	37	41	18	10	64	54	61	x
f	25	27.5	15	12	12	10.5	9	9.5	52	34.5	87.5	68	35.5	65	79.5	49.5	53	12.5	10	63	34.5	29.5	29
f	25	23	21	12	11	11	7.5	9	45	26.5	68	60.5	22.5	43.5	51.5	31	31	16	10	62.5	37	27.5	28.5
f	25	17	18	14	7	12	9	8	53	31	84	83	36	66	77	41	45	15	7	55	36	37	39
f	25	25.5	18.5	11.25	8	8	7.5	8.5	41	28	75	68	29	53	68	33	39	12	7	60	45	32	28
f	25	20	22	12	10	10	7	8	48.5	29	77	65	23	44.5	56	29.5	32	x	x	x	36	29.5	46
m	26	24.5	20.5	13	11	13.5	11.5	12.5	44	34	86	76	27	61	78	43	41	22.5	14.5	62.5	x	x	30
f	26	21	18	11	7	9	5	5	36	31	80	67	27	53	65	35	35	18	9	81	40	28	29
m	26	28.5	17.5	11	9	11.5	8	8.5	51	36	82	76	34	64	73	40	45	7	5	59	37	28	45
m	26	18	18	12	9	10	6	9	54.6667	32.6667	82	88.3333	27.3333	50.3333	63.3333	29.6667	36.6667	14	7	51	35	26.5	35
m	27	28	22	14.5	14	15.5	9.5	10.5	43	26	75.5	57	22.5	43.5	55	25.5	27.5	18	10.5	49.5	51	40	20.5
m	27	18	15	11.5	10	6	6.5	8	63	42	92	77	38	66	78	44	45	15.5	10	58.5	40	36	31
f	27	26	23	16	14	15	8	12	37	23.5	74.5	56	21	41.5	58.5	24.5	31	20	11	60	52.5	31.5	32
m	27	20.5	27	14	11.5	11.5	6.5	7.5	46	32	83	74	33	58	74	49	41	11.5	7	63.5	36	30	40.5
f	27	22	17	12	13	10	8	8	48	36	73	77	27	65	72	44	51	9	11	72	40	33	22
f	27	26	16.5	13	9	11.5	9	9.5	42	32	66	66	26	49	65	38	49	17	11	68	39	34	32
m	27	20	20	12	11	9	4	8	42.5	25.5	76.5	54.5	20	38	56.5	27	29.5	17	13	69	41	25	30
m	28	17	21.5	15.5	9.5	8	5	8	57	37	84	71	36	61	68	41	44	13	8	54.5	45	39	44
f	28	25	17	12	11	11	8	10	55	32	76	70	27	47	56	38	35	17	12	62	40	36	33
f	28	28	16	16	9	12	7	9	47	31	82	81	34	61	72	43	44	19	12	60	37	26	25
m	28	18	17	14	11	11	6	9	55.5	35.5	86.5	65.5	33	45.5	60.5	35.5	38	14	9	68	49	40	35
f	29	28	21	12	13	12	8	11	56.5	35.5	84	72.5	30	53	62.5	36.5	37	18	11.5	64.75	41.5	32.5	29
f	29	27	20	17	13	12	9.5	11.5	59	32	83	73	32	58	65	38	42	17.5	9.5	60.5	39	34	23
f	29	23	20	14	11	10	8	9	54	34	84	71	33	56	65	33	34	16	9	56	24	19	27
m	30	21	19	10	10	11	7	10	41	19	67	59	20	35	47	27	28	16	10	59	38	31	22
m	30	24	21	16	10	11	6	8	38	31	77	64	27	55	69	35	38	16	11	52	49	39	26
m	30	21	19	12	10	10	6	7	47	27	77	74	30	54	67	35	39	15	10	59	27	24	37
m	30	19	18	13	11	10	7	8	48.5	30.5	82.25	72	29.75	56	67.75	35.25	37	13	9	72	41.5	32.5	29
f	31	20.25	17	12.25	9.5	9.5	6.25	7	76	43	98	87	46	71	79	53	54	14.75	10.5	61.5	45	43	30.5
f	31	30	21	23	15	16	10	15	66	43	93	73	33	66	70	37	42	21	13	69	30	30	26
f	31	22	17	19	10	15	7	12	53	29	88	75	33	62	77	40	44	21	15	70	31	24	25
m	31	20	19	14	9	14	7	12	48	29	85	67	29	54	69	33	37	16	9	70	38.5	21.5	19
m	32	25	25	14.5	11	10	5.5	6.5	48	28	76	69	27	49	60	38	38	15	8	57	39	42	33.5
m	32	26	18	14	12	11	8	11	45	33	77	67	29	51	66	32	36	19	10	77	44	28	25
f	32	24	26	12	12	18	7	13	57	35	89	82	32	51	64	37	39	12	8	53	30	30	35
f	32	24	20	23	11	17	11	14	49	31	81	66	29	48	57	31	33	21	10	58	47	32	33
f	32	25	24	16	12	14	7	10	49	38	87	76	42	64	75	56	51	17	9	62	39	31	49
m	32	26.5	22.5	12.5	11.75	12	8.5	9.5	61	34	85	76	36	65	78	46	46	19	11	69	36	35	29
f	32	20	17	15	10	11	8	12	51.5	35	86.5	76	38	63.5	73.5	44.5	44	17	11	55	27	23	21
f	33	28	20.5	17	12.5	15	9	12.5	52	35	88	68	31	60	71	35	41	20	14	62	39	25	26.5
f	33	27	27	17	10	14	10	9	53	30.5	87	75.5	34	60.5	66	41	43.5	16	9	57	19	21	44
f	33	22	19	25	13	7	3	11	65	42	95	83	43	71	82	49	52	14	10	54	28	23	21
m	33	30	19	20	15	15	10	13	58.5	38	91.5	82.5	40.5	70.5	82.5	54.5	54	18	12	62	43	39	23
m	33	28	21	17	13	15	11	12	51	34	87	77	31	54	69	35	39	19	11	72.5	49	36	28
m	34	23	23	16	12	15	9	9	62	44	95	83	43	68	81	49	54	17	11	55	42	39	39
m	34	33	25	21	15	16	12	16	71.5	39.5	93	85.5	34	59	71.5	34	42	22	13	66	31	23	37
f	34	23	23	20	20	12	9	12	53	43	93	87	34	61	70	36	47	18	11	53	36	28	38
m	34	26	25	20	11	15	8	9	66	38	79	74	35	50	56	43	42	17	9	59	42	37	32
f	34	34	24	20	15	16	11	11	67	51	100	76	36	76	74	46	57	21	12	72	35	31	33
m	35	33	19	12	13	12	10	12	61	35	84	73	36	55	65	43	42	25	13	71	46	46	25
m	35	30	19	19.5	16	14.5	11.5	13.5	65.5	44.5	99.5	83	38.5	68.5	80	46	50	20	12	67	41	39	35
f	35	23	14	15	11	13	9	10	65	43	97	86	42	63	65	44	43	23	14	60	22	21	21
f	36	31	25	19	16	17	10	16	52	34	76.5	67.5	30.5	47.5	54	31.5	31	19	14	63	39.5	33	26
m	36	26	21	12	12	11	6	9	61	38	90	85	38	63	71	45	48	16	11.5	65	30	26	19
f	36	31	21	14	14	12	8	10	60	38	88	78	37	60	71	43	47	17	11	64	28	26	32
m	36	28	20	17	11	13	9	11	58	33	88	70	32	55	68	35	42	17	12	62	27	22	18
m	36	28	24	18	14	14	8	9	55.5	41.5	90.5	74.5	42.5	61.5	78.5	40	46.5	15	9	67	34	29	26
m	37	27	15.66	14.33	13	7.33	4.66	9.66	61.3333	38.3333	96.3333	77.3333	35.3333	65	70	46	36	18.5	10.5	61.5	28.5	19.5	20.5
f	37	28	22	22	15	18	11	13	88	49	100	87	41	69	78	48	54	21	14	76	27	28	18
f	37	28	19	16	10	10	8	9	54	34	88	70	30	57	69	40	40	15	10	55	34	31	23
f	37	31	20	15	12	14	9	10	69	46	93	82	43	66	76	46	43	21	11	65	18	25	27
m	37	22	24	16	9	9	6	6	44	33	82	71	31	53	70	37	43	15	10	60	x	x	23
m	38	27	20	19	4	13	9	11	67	44	79	62	34	60	59	29	23	17	10	62	36	33	31
m	38	27	21	19	14	18	9	14	60	37	81	69	36	53	61	37	39	18	10	58	38	30	40
m	38	24.5	16.5	12.5	12	13	11	9	49	36	82	77	31	62	71	45	45	19	13	73	26	24	28
m	38	27.5	21.5	19	12.75	12.25	9	9	52	36	89	78	36	65	78	62	49	16.5	10.5	69.5	27	23	16
m	39	38.5	25.5	19	17	19.5	7	14	61.25	45	82.25	74	36	56.75	59.5	49	39	24	14.5	73	31	27.5	11
f	39	32	19.75	18	15	21	8	10	72	47	92	82	46	68	72	46	50	20	13	65	24	20	19
m	39	30	22	16	15	15	11	9	69	46	96	81	42	72	83	50	55	25	16	64	30	29	20
f	39	31	24	24	18	23	13	18	69	41	87	78	37	56	63	40	39	20	14	78	28	27	28
f	39	30	23	20	13	16	9	12	58.5	40	88.5	75	39	57	64.5	39	41.5	20	11	58	36.33	35	19.5
f	39	31.5	21	17	15.5	15.5	7	14	65	43	92	82	44	64	75	45	47	17	11	65	40	29	37
f	40	31	23	13	12	13	14	12	90	55	100	90	49	78	83	64	68	25	16	82	25	32	18
f	40	31	27	27	17	24	13	18	68	38	92	81	41	64	70	47	52	21	13	62	23	21	26
m	40	31	25	22	17	16	9	12	61	39	95	81	39	66	78	47	46	18	12	67	34	27	30
f	40	26	20	14	13	14	7	10	67.3333	37	82	72.3333	38	54.3333	60	41.3333	36	16.5	11.5	64	24	20	16
f	41	28.5	28	22.5	14.5	16.5	9	7.5	57	38	89	88	38	64	74	43	52	18	10	60	37	30	23
m	41	31	22	19	12	14	8	13	52	32.5	83	70.5	29	52	62.5	34	35.5	19.5	13.5	63.5	38.6	30.2	17
f	41	29	22	14.5	11.5	11.5	7.5	13	54.5	38.5	83.5	69.5	35.5	57	67	34.5	37.5	18	12.5	64.5	45.5	26	23.5
f	41	28.5	27.5	18	12.5	13.5	8	9	80	55	100	89	43	71	83	55	51	24	12	66	38	36	32
f	41	34	26	24	18	10	10	11	88.5	57	98.5	78	42.5	71.5	75.5	49	52	27	17	69.5	34	28.5	23.5
f	42	33	22.5	19	16	13.5	13	16	62.5	41.5	92	82	46	68	75.5	45	48	22	14	65	37.5	32.5	32
m	42	31	21	15.5	13.5	12.5	9	11.5	69	46	89	83	51	72	75	51	55	27.5	17	66.5	31	29.5	25.5
m	42	32.5	24	20	16	12	11	15.5	58	36	67	72	34	55	66	37.5	38.5	20	12	62.5	37	23.5	37
m	43	29	24	15	11.5	12.5	9	10.5	77	41	87	75	37	52	55	44	42	24	14	72	37	36	49
f	43	34	24	27	15	20	10	13	64	41	95	83	43	67	75	46	45	19	11	65	35	33	26
m	43	36	20	17	14	15	9	11	67	44	91.5	80	45	68.5	77.5	47.5	49.5	27	18	70	27	24	23.5
m	44	32.5	24	16	16	15	10	12	90	42	100	79	43	69	74	48	45	26	14	79	30	28	26
m	44	30	24	22	15	15	9	13	64	43	94	79	45	66	77	46	47	19	12	61	27	21	41
m	44	33	27	18	18	14	8	11	79	51	100	88	45	71	81	48	60	22	14	71	28	23	16
f	44	35	23	15	13	14	9	12	65.5	40.5	85.5	82	44	63.5	67	48	48	21.5	13.5	72.5	43	36.5	37.5
f	45	38	18.5	14.5	15	12	8.5	11	49	35	83	73	36	56	63	38	39	23	15	58	33	28	30
f	45	32	22	19	12	13	7	9	68	40	93	80	40	64	73	46	45	19	12	61	41	32	35
m	45	32	26	25	14	17	8	11	57	37	90	72	43	62	72	41	48	19	11.5	53.5	26.5	20.5	23
m	45	32	21	16	14	12	7	8	70	46	90	82	50.5	70.5	70	45	50	25.5	17	70	x	x	20
m	46	41.25	27.5	21.25	18.5	19	13.25	16.5	64	43.5	93.5	82	43.5	70	78	46	49	21.5	11.5	68	29	24	26
m	46	36	23	27	1.5	2	1	12.5	59.5	40.5	76	73.5	38	54.5	58.5	38	45	20	11	73	20	17	18
m	46	30.5	24	17	14	15	12	13	68	44	92	79	44	66	71	44	46	26	18	66	33	31	29
m	46	34	22	25	15	20	11	15	88	61.5	100	83	61.5	78	85.5	50	49.5	20	15	63	26	21	26
f	46	33	29	29	19	19	13	19	56	35	84.5	70	30	50.5	59.5	28.5	32	15.33	9.33	56.33	32	18.5	31
f	47	29.5	28	14.5	12.5	12.5	7.5	7	32	21	63	43	14	31	49	21	23	24	13	58.5	39.5	30.5	28
m	47	31	24.5	16	15.5	13.5	10	8.5	58	46	100	69	35	61	69	31	47	27	16	78	32	30	22
m	47	36	22	20	13	18	11	14	88	55	100	87	52	74	77	54	52	25	15	69	x	x	26
f	47	39	x	x	x	x	x	x	61	60	96	92	50	86	86	63	65	32	19	75	26	24	25
m	47	32	25	23	18	22	15	16	70	48	90	88	50	63	75	51	40	29	21.5	77	18.5	17.5	17
m	48	42.5	29.5	22	19	19.5	18	23.5	71	43	89	98	38	60	71	35	57	25	17	76	34	28	24
f	48	36	27	22	18	16	10	15	64	40	89	83	47	68	76	51	55	26	17	78	28	23	24
m	48	32	23	17	14	13	9	12	72	49	95	92	49	76	82	52	55	21	14	70	31	24	21
f	49	35	23	16	13	13	8	11	75	51	100	87	47	75	84	57	56	29	20	65	32	28	21
f	49	36	28	20	17	22	13	19	65	44	92	84	47	77	83	55	55	22	15	59	32	30	25
f	49	33	23	19	16	22	14	17	67	44	86	78	42	61	68	42	46	24	17	63	21	16	25
f	49	28	25	19	17	17	10	14	75	45	88	81	41	57	61	46	46	27	15	73	25	16	27
m	49	43	23	29	18	20	15	17	65	42	90	80.6667	39	64.3333	72.3333	47	47.6667	22.5	15.75	73.75	26.5	23.5	11.5
f	50	34.25	23.25	18	15	15.5	10.5	13.33	62	46	92	80	44	66	74.5	45	42.5	21.5	17.5	65.5	x	x	x
f	50	33.5	28	14	14	13	9	12	79	55	97	93	52	76	80	55	58	28	19	75	27	19	24
m	50	41	29	21	18	19	13	16	71	49	97	87	46	68	84	51	49	20	11	58	27	18	36
m	50	33	25	18	12	12	8	11	67.3333	40	92.3333	79	34	60.3333	62.6667	35	40	26	24	69	30.5	21	16
f	51	34	27.33	17.33	16	14.33	7.33	10.33	67	46	95	93	39	63	76	40	52	21	14	60	22	16	34
m	51	34	26	23	14	14	9	13	66	44	93	81	43	71	83	49	51	21	14	63	27	20	27
m	51	38	27.5	24.5	15.5	16.5	11	15	64.5	41	89	81.5	43.5	65	73	43	45.5	22.5	15.5	67	29.5	17.5	30
f	51	x	x	x	x	x	x	x	81	53	100	86	47	73	77	50	52	27	15	70	34	24	30
m	51	36	30	30	14	20	11	14	64.5	44	89.5	83.5	43	64	73	40.5	43.5	23	14.33	62.33	28	17	30.5
f	52	31.5	28.25	17.75	15.25	14.25	9	11	65	42	94	75	38	62	75	35	42	14	10	65	23	17	31
m	52	29	24	17	13	13	7	9	66	49	93	87	47	73	80	57	50	18	12	69	41	23	35
f	53	33	32	19	16	14	9	10	81	59	100	93	63	80	86	60	64	27	17	66	38	36	28
m	53	44	31	26	20	23	13	18	67	40	82	77	39	54	59	42	45	26	17	75	27	22	19
f	53	36	28	26	15	21	13	18	87	60	100	100	53	74	86	52	69	40	27	77	27	26	20
m	54	46	38	37	26	28	15	30	52	27	77	64	27	46	58	34	36	17	10	55	43	43	26
f	54	26	16	17	11	12	9	10	75	45	86	77	41	55	61	44	44	24	16	76	30	24	27
m	54	36	28	10	15.5	11.5	9.5	10.5	58	40	84	80	44	67	75	40	43	21	14	74	29	17	41
f	54	32	25	17	15	14	11	13	68	49	94	92	54	78	86	59	58	23	15	75	28	23	20
m	55	44.5	33	21.5	23	21	12	16	73.5	45.3333	85.5	82.5	48.8333	60.8333	61.3333	51.1667	53.1667	26	27	79	23	19	22.5
f	55	37.5	30	18.5	16	12.5	11.5	12	66	43	90	80	41.5	62	70	41	44.5	22.5	16	70.5	27	17.33	44.5
m	55	50	33	35	26	27	23	24	98	65	100	97	64	83	92	66	70	36	24	71	21	20	24
m	55	35	31	25	13	19	9	12	94	56	100	85	46	71	77	46	47	24	14	64	25	25	32
f	56	35.5	24.5	20.5	15.5	16.5	9	12.5	71.5	49	94.5	84.5	47	67.5	73.5	48.5	48	21	14	70	31.5	18	24
f	56	36.5	32	17	15	12.5	6	10	58.3333	35.6667	83.6667	70.3333	33.3333	53.3333	60.3333	32.6667	35.3333	26.66	18.66	66.66	32	17.5	29
f	56	47	30	34	21	x	x	x	92	53	100	86	54	71	72	54	53	34	22	75	23	20	24
m	56	42	21	30	12	19	8	4	81	55	98	96	49	72	80	48	56	26	16	67	20	18	18
f	56	39	26	20	15	15	11	14	76	51	100	88	50	75	79	55	55	22	15	69	24	21	19
f	56	36.5	26	17.5	12	15.5	8.5	13	56	43	90	85	47	70	78	47	51	29	17	71	23	18	23
f	57	36	32	21.5	15.5	20	12	12.5	64.5	47.5	94.5	78	48.5	69.5	73.5	46.5	46.5	26.5	20	70	25	15	17
m	57	40	27	24.5	20	20.5	15	16	76	48.5	94.5	89.75	49	69.5	76.5	47.25	48.75	27	22	71	24	15	15.5
f	57	36	24	22	17	15.5	15	13	65	43	84	83.5	44	60	65.5	45.5	45.5	28	21	75	24.5	23	19.5
m	57	39	30	20	15	16	11	14	71	47	100	87	47	75	86	50	53	21	15	57	28	21	23
m	57	39	25	22	16	15	13	15	75	45	96	85	46	66	72	49	51	23	15	75	23	23	22
m	57	36	27	25	16	17	10	18	83	43	95	100	61	76	76	55	62	x	x	x	x	x	19
f	57	x	x	x	x	x	x	x	53	35	89.5	44.5	32	56.5	67.5	33.5	37	22.5	13.5	66.5	31.5	17	48.5
m	58	30.5	30	15.5	12	11	8.5	8.5	81	49	100	88	49	70	77	50	49	25	15	77	33	31	24
f	58	39	24	22	16	18	12	13	71	50	100	87	49	71	78	50	56	26	15	88	29	22	19
m	58	39	30	24	19	20	14	16	77	55	94	86	57	70	74	53	54	28	20	68	27	23	27
m	58	45	33	27	23	21	15	20	80.5	56	97.5	84.5	48	72.5	80.5	34.5	45.5	26	15.5	68	21.5	14	25.25
f	59	37	30	25.5	14	15.5	11	13.5	69	48	96	81	43	68	75	43	46	22	15	66.5	22	11.5	x
f	59	39	28.5	18	16	16	11	13	71	49	94	86	51	74	76	52	53	24	17	66	24	17	28
f	59	37	27	20	17	17	13	15	94	61	100	91	56	72	75	51	54	30	17	86	32	33	24
f	59	45	29	28	20	24	14	20	77	58.5	92.5	96.5	63.5	81	83	56	59	35.5	25.5	67.5	21	18	22
f	59	57	29.5	31	28	19	19.5	24	78	55.5	97.5	86.5	59	81	86.5	61.5	68	32.5	23.5	77	x	x	20
f	60	43.66	27.66	21.33	20.66	19.33	14.33	16	74	45	93	83.5	41.5	54	64.75	38.5	53	30.5	20	72	24.5	16	13
f	60	39	28	19	17.5	17	13	14	76	50	100	93	41	64	76	39	51	20	15	70	36	21	33
f	60	39	30	24	14	17	11	15	81	52	96	95	57	80	81	57	59	29	21	82	21	20	24
m	60	41	28	27	20	21	15	18	71	47.5	96.5	81	49	71	78	46.5	50	23	15	68	23	27	18
m	60	38	33	23	15	16	10	11	77	49.5	100	88	51	76	80.5	54.5	58.5	30	19	74	32	31	19
f	60	37	28	26	16	20	11	17	87	58	97	90	54	77	88	57	60	28	18	69	30	27	23
f	61	36	26	21	16	13	15	17	83	56	96	87.5	59.5	79	80	58	63.5	31	22.5	81.5	16.33	14.33	11
m	61	49	34	26	27	22.5	19	23.5	66.5	52.5	92.5	80	42	65.5	70.5	37	41.5	26.5	18.5	64.5	17	17	12
f	61	34	19	17.5	15	12.5	8.5	10	91.5	56	100	80	53	76.5	75	54.5	57.5	32	24	68	29	15	26.5
f	61	45	32	18.5	20.5	19	10	14.5	70	50.5	95	83.5	48	67.5	77	48.5	46.5	24.66	17	68.66	18	15	27.5
f	61	44.5	31	22.5	16.75	19.5	14.5	14	70	46	99	91	43	64	78	46	52	21	15	66	25	13	27
m	62	43	27.5	26	16	18	10	15.5	76.5	50.5	97.5	90.5	57.5	76.5	80.5	57	61.5	33.5	22.5	77	18.5	16	23
f	62	43	29.5	26	20.5	22	14	19.5	94	55	100	100	39	69	83	39	64	26	17	69	34	22	32
m	62	45	34	27	22	25	16	21	85	55	100	96	57	77	81	60	64	29	19	85	20	18	15
f	62	45	30	25	21	24	16	22	73	41	80	71	32	44	48	41	41	28	17	75	26	24	19
m	62	39	27	25	17	19	15	15	67	50	92	77	47	64	63	40	39	26	19	73	29.5	19.5	25.5
m	63	38.5	26.5	15.5	12	12.5	7	8	68.5	49.5	94.5	75	46.5	71.5	82	49.5	49	21.5	15	69.5	18.5	10.5	18
m	63	39.5	26	16.5	9	14	9	12	70	45.6667	92.6667	80	40.3333	64	71.3333	44	45.3333	23	16.66	66	19	13	16
f	63	45	30.5	28	21.5	23.5	17.5	23.5	96	61	100	100	50	79	86	50	69	32	21	75	23	21	13
m	63	43.5	31	19.5	19	20	12.5	15.5	76	51	96.5	88.5	53.5	75.5	75.5	52	55	23.5	18.5	69	26.4	21.4	15.5
m	63	44	26	32	16	22	12	19	89	58	100	98	52	76	83	54	61	28	20	73	37	25	16
m	63	45	32	26	23	23	16	22	85	55	97	90	56	73	75	55	57	29	20	86	17	16	16
f	64	37.5	22	12	13	12	9	11	69.5	51	90.5	82.5	46.5	67	69	48.5	46.5	23.5	16	71.5	31	27	20.5
m	64	49	36	27	22	21	14.5	18.5	86.5	61.5	94	89	57.5	71	74	53	59	38.5	23.4	67	18	11.33	19.5
f	64	44	30	21	18	17	12	16	82	55	96	89	55	71	74	52	54	28	18	78	23	16	24
f	65	43.5	28.5	21	17	15	11	16	79.5	45.5	88	92.5	55	51	61	49	51	23.5	15.5	69.5	28	18	15
m	66	43.5	27.5	18	15	20	12	17	73	47	96	87	49	66	72	47	50	20.5	15	75	24	17.5	18
f	66	35.5	24.5	26	15.5	17.5	9.5	14	83	51	100	100	37	58	74	39	64	20	11	73	21	14	26
m	67	46	33	21	21	21	17	19.5	80.5	57.5	97.5	91.5	58	76	80	55.5	59	30.5	20.5	73	20	14.5	14
m	67	55.5	33	24.5	28.5	24.5	20.5	26	100	64.5	100	100	44.5	88.5	79	42	78	39	28	80	8	11.5	18
f	67	48	33	32	23	26	21	27	86	49	100	100	38	62	81	29	69	33	24	76	21	18	19
m	68	40	27	29	18	14	10	20	63	36	96	93	57	79	90	62	64	28	20	84	26	24	17
f	69	46	30	23	19	22	13	19	96	60	100	87	54	73	75	53	54	31	21	80	22	18	24
f	70	46	32	27	16	17	13	17	79	53	100	100	62	77	42	54	59	26	16	69	17	12	27
f	70	46.5	31	27	25	24.5	16.5	23.5	88	59	97.5	91.5	60.5	72	73	57	58.5	35	27.5	76.5	25.5	19	21
f	70	39.75	32.25	18	15.75	16	11.5	11.75	71.5	52	93.5	85.5	50.5	69	73.5	44.5	50	24.5	18.5	74	22.5	12.5	35
f	71	51.5	32	27	26.5	27	22	25	88	70	100	100	58	78	85	54	76	39	27	83	19	17	20
f	71	50.5	30.5	34	19.5	26	16	21	83	57	99	100	55	69	80	44	65	30	23	75	19	15	22
f	73	42.5	38	15	24	28	17	17	81	59	99	89	63.5	82.5	77.5	62	63	33.5	9	74.5	38	30	29
f	74	42.5	27	22	16.5	19	13	17	77	46.5	100	93	61	86	87.5	56	61	27.5	17.5	74.5	23	20.5	20
f	74	39.5	35.5	23	22	18.5	13.5	16	75	45.5	92	93.5	37.5	54.5	63	34	46	29.5	19	68.5	22	15.5	14.5
f	75	53	37	25	23	21.5	19.5	17	88.5	54.8333	91.8333	78.1667	49.8333	64.3333	67.8333	50.1667	55.8333	32	26	81.5	23.5	17.5	16
f	75	46	32	21.5	22	21.5	16	19.5	76	54	93	84	51.5	65	65.5	48	49.5	31	23.5	77	25.5	18.5	20
m	76	51	37	32	24	25	17	21.5	83.5	57	95	85.5	55.5	69	63.5	53	54	35	25	79	24.75	19.25	13
f	76	50	28	29	20	24	15	19	92	63	100	98	66	86	88	68	69	38	25	78	24	25	21
m	76	57	40	45	23	32	23	24	100	68	100	96	64	80	82	61	64	37	23	76	24	19	21
m	77	38	33	24	16	25	10	13	69.5	41	88	84.5	40.5	56.5	64	37.5	42	21	14.5	71	21.5	11.5	19
f	78	49	30	23.5	20	19.5	14	16.5	83.5	56	99	87.5	54.5	74.5	78.5	56.5	59.5	31.5	18.5	71.5	25.5	19	18
f	78	53	37	30	25	27	23	26	91.5	66	100	94.5	66	84	86	63.5	67.5	31	19	72	22	15	14
m	79	53.5	30	19	17	18	13	18	73.5	48.5	89	83.5	42.5	59	62.5	42.5	41.5	25.5	18	66	17.5	10	13
f	79	45	27	28	16	17	12	16	79	56	96	93	59	77	80	55	59	29	21	68	24	23	13
m	79	52	32	28	20	23	18	24	95	66	100	100	69	87	87	65	72	39	25	80	17	14	17
f	80	57	21	16	11	14	9	13	78	53	100	96	59	91	92	56	58	22	13	64	19	13	9
f	80	45	35	21	15	17	13	13	85	59	99	91	59	79	82	52	57	25	16	78	18	10	18
m	80	43	29	21	20	20	15	19	85	59	100	98	57	83	58	59	71	34	24	84	19	12	11
f	81	48	33	33	21	24	17	25	96	62	100	98	65	88	89	65	66	36	26	76	21	21	15
f	82	53	31	30.5	23	23	15.5	22.5	100	64	100	100	54	74	76	52	67	33	22	76	26	27	14
m	83	41	27	22.5	30	19.5	27.5	26.5	80	58	99	90.5	53.5	72	79.5	48	47.5	23	18	68	26	10	25
m	83	43	26	25	18	17	12	18	80	52	96	90	58	76	78	51	57	29	20	71	20	14	17
f	83	x	x	x	x	x	x	x	89	54	100	95	55	81	87	52	60	x	x	x	26	16	25
f	84	35	26	18	31	13	10	11	74	47.5	96.5	87.25	41.25	65.25	71.75	41.25	48.75	17	12	81	20.25	11	21
m	84	50	38	26	25	26	15	16	82	59	100	96	61	85	90	57	61	22	15	65	35	20	20
f	85	51	33	30	23.5	21.5	16	18	91	57	100	94	64	79.5	81.5	61	65.5	36	25	74.5	18.5	14	12
m	85	50	33.4	26	25	20	15	16	80.5	59.5	99	96.5	57.5	81	83	49.5	59	28	21	73	14.5	10.25	16
f	85	52	35	33	27	26	21	28	92	59	94	95	62	71	75	62	63	40	28	94	20	21	12
f	89	53	36	28.5	21	24	14	17.5	81	61	97.5	93	61	80	81.5	52.5	57	31.5	23	72.5	21.6	14.5	14
f	94	62	40	36	29	35	27	31	99	74	100	99	73	90	94	72	79	45	51	96	17	15	17

## Sheet: Japanese all CpGs
		Methylation level [DNAm] of CpG sites in PDE4C [%]							DNAm of CpGs in ELOVL2 [%]									DNAm of CpGs in RPA2 [%]			DNAm of CpGs in EDARADD [%]		DNAm of CpG in DDO [%]
Sex	Age	PDE4C CpG1	PDE4C CpG2	PDE4C CpG3	PDE4C CpG4	PDE4C CpG5	PDE4C CpG6	PDE4C CpG7	ELOVL2 CpG1	ELOVL2 CpG2	ELOVL2 CpG3	ELOVL2 CpG4	ELOVL2 CpG5	ELOVL2 CpG6	ELOVL2 CpG7	ELOVL2 CpG8	ELOVL2 CpG9	RPA2 CpG1	RPA2 CpG2	RPA2 CpG3	EDARADD CpG1	EDARADD CpG2	DDO CpG1
f	8	11	16	8	9	8	4	5	24	18	54	46	15	29	46	19	23	8	4	51	56	43	52
m	9	11	9	8	6	8	4	4	29	16	58	50	17	38	65	25	29	9	5	55	37	34	26
m	11	11	12	9	8	8	5	6	29	18	59	51	16	35	58	29	28	9	6	50	46	44	28
f	12	15	12	11	8	9	6	6	39	21	70	59	19	47	65	30	34	10	7	53	37	37	26
m	12	14	13	10	9	8	5	5	30	21	62	46	13	36	53	24	25	11	7	51	53	46	45
f	13	6	2	5	5	2	1	2	25	19	58	43	14	31	45	16	19	8	5	42	55	31	43
m	13	17	18	11	10	10	6	7	34	16	59	51	15	30	47	20	21	13	7	51	51	41	28
m	14	14	11	8	7	7	4	5	32	17	66	52	15	39	55	27	27	10	6	46	55	54	38
m	15	16	15	8	6	6	7	6	37	19	66	59	20	43	54	29	28	17	14	51	46	49	30
f	16	15	12	9	9	7	6	6	42	45	74	59	22	50	72	31	35	10	7	42	24	24	16
f	20	18	17	13	10	9	5	6	41	26	75	60	26	45	60	30	33	12	7	50	39	28	28
f	21	21	11	14	12	11	6	8	40	34	87	69	27	55	60	39	34	17	10	56	40	39	45
f	21	19	14	13	11	12	7	9	54	36	88	80	36	63	80	45	47	13	10	64	23	24	26
f	21	15	14	12	8	10	6	5	42	30	86	64	29	58	72	37	40	13	9	71	33	33	21
f	22	16	18	12	10	9	6	6	40	30	80	63	27	43	61	33	35	11	6	51	38	29	28
m	22	x	x	x	x	x	x	x	x	x	x	x	x	x	x	x	x	50	2	56	97	35	20
f	23	19	16	9	7	9	6	7	45	29	80	60	25	54	69	36	42	13	8	62	33	32	16
m	23	22	17	14	11	13	9	10	55	35	79	74	31	53	74	38	41	16	9	54	33	34	24
f	23	20	19	13	10	10	8	8	41	25	73	59	22	46	57	30	31	11	8	20	48	37	10
f	23	20	18	14	10	12	6	8	40	23	70	61	22	40	52	29	30	13.5	9	48	45	29	36
f	23	19	15	14	9	10	6	8	49	30	79	68	29	54	68	35	40	15	8	54	28	25	18
f	23	19	24	12	10	11	6	8	37	25	73	56	20	39	54	23	26	11	7	51	45	26	17
f	23	16	13	10	8	11	11	9	53	33	85	76	32	58	73	51	43	14	8	57	33	30	26
m	25	14	21	16	14	12	7	7	50	40	87	77	34	57	77	47	45	x	x	x	37	36	33
m	25	24	16	13	10	x	x	x	57	33	88	80	33	58	70	43	51	19	14	57	26	25	12
m	26	22	15	13	11	13	8	8	58	38	88	74	37	67	75	47	51	20	14	69	36	32	24
m	27	21	20	13	10	11	6	6	47	30	73	69	27	54	70	35	39	13	8	63	39	20	32
f	27	23	22	14	10	11	6	8	51	32	80	70	29	52	66	32	36	15	8	53	37	21	25
f	28	22	21	16	13	12	6	8	46	34	77	73	32	53	68	35	38	14	9	54	43	31	25
f	28	29	18	15	12	11	7	9	55	34	88	72	36	60	70	38	39	15	9	55	31	30	13
f	29	24	19	16	11	12	8	9	57	35	86	81	36	59	73	43	49	15	11	55	28	25	16
f	29	20	13	16	10	10	7	8	x	x	x	x	x	x	x	x	x	15	9	55	37	43	24
f	29	20	18	14	10	11	7	7	51	29	79	67	27	50	60	35	32	17	10	52	30	25	17
f	29	21	23	12	10	11	4	6	41	27	78	63	27	51	64	25	31	13	7	47	43	25	21
f	29	19	18	14	14	12	8	10	51	29	76	65	29	51	61	33	35	12	9	x	31	28	25
f	29	28	16	17	6	10	3	7	32	16	86	76	40	43	76	47	60	18	11	65	22	22	14
m	30	22	17	13	10	11	7	8	57	36	84	69	28	51	65	36	37	13	8	53	28	20	23
f	30	24	18	15	12	13	7	11	55	34	87	79	36	65	76	47	51	16	10	56	30	29	21
f	30	24	21	15	13	10	8	9	57	33	88	79	36	64	77	44	46	18	10	60	38	35	20
f	30	23	18	13	10	10	6	9	58	34	86	78	36	61	75	37	43	16	12	57	38	32	21
m	31	24	18	14	10	11	7	9	49	38	86	76	35	61	76	46	44	16	11	65	28	21	18
f	32	22	24	15	10	12	7	10	49	33	83	69	26	55	68	31	39	13	8	55	34	23	22
f	32	18	24	12	10	9	6	6	38	23	67	54	20	40	51	24	25	9	6	46	48	26	15
f	32	29	17	x	x	x	x	x	75	45	83	81	39	67	74	52	44	19	12	57	31	29	14
m	33	32	19	16	15	15	10	13	69	45	91	88	48	70	78	49	55	21	14	67	23	23	17
m	33	23	21	14	10	10	8	8	53	31	84	77	36	61	79	38	44	14	8	66	27	21	22
f	33	26	20	15	11	12	9	9	59	35	90	79	42	65	78	47	50	20	14	66	32	28	16
f	33	28	19	16	11	12	7	10	62	35	87	80	35	62	70	45	43	x	x	x	30	23	34
m	36	26	25	16	14	12	8	11	51	32	81	64	29	50	62	25	33	14	10	64	39	23	34
m	38	27	21	18	12	14	x	x	63	42	99	91	45	69	78	42	49	21	12	68	20	20	18
m	38	33	13	17	24	17	11	7	51	2	100	100	3	47	92	88	92	29	16	69	37	13	20
m	39	29	19	16	12	16	11	14	68	39	93	85	44	74	85	53	49	18	11	68	27	26	14
f	40	27	20	17	11	14	9	10	59	42	93	83	38	65	79	50	49	20	12	59	26	28	17
m	41	29	24	18	12	13	8	9	65	38	90	80	43	67	79	46	51	28	17	65	36	27	19
m	41	39	28	21	19	19	17	17	73	56	97	96	62	83	90	58	68	27	19	x	24	20	18
f	41	30	17	14	11	11	14	11	88	46	100	78	47	73	83	56	60	25	14	69	26	23	29
f	42	30	22	16	12	13	9	11	63	35	91	80	42	65	76	49	49	22	13	64	31	29	14
f	43	28	16	14	9	11	7	11	56	37	92	84	39	72	82	49	49	18	11	72	30	27	12
f	44	37	23	22	14	19	10	14	62	41	95	77	41	75	82	53	50	21	13	63	22	22	33
f	46	30	22	16	13	15	8	10	65	42	87	73	34	59	73	45	48	20	13	59	29	22	18
m	48	38	22	20	15	16	12	13	74	54	100	89	55	76	82	58	55	23	16	65	24	20	15
m	48	38	22	18	16	19	13	15	71	48	95	86	51	72	80	52	55	21	13	64	20	18	33
m	49	31	23	21	16	19	13	17	83	69	98	84	34	73	87	55	51	29	19	69	28	25	10
f	50	46	26	19	15	16	9	13	60	37	83	79	38	56	60	38	41	19	13	59	33	23	23
f	51	34	25	19	14	18	12	17	62	41	94	89	43	67	77	49	52	23	15	62	30	24	12
f	52	36	26	19	17	17	13	15	74	53	97	94	52	78	88	55	62	24	16	79	23	20	11
f	52	33	23	16	14	18	13	12	71	52	98	92	53	79	91	59	62	24	16	77	19	14	12
f	52	34	25	18	14	15	8	12	71	49	96	88	53	72	82	56	59	22	14	66	32	28	11
f	52	32	19	14	11	13	9	10	59	46	92	83	43	71	80	47	55	19	11	60	25	16	15
f	52	32	31	18	14	14	7	10	60	41	89	75	41	64	72	37	43	14	9	58	22	11	23
m	53	42	28	21	17	16	12	16	72	55	100	93	61	83	90	62	64	29	19	83	22	18	22
f	53	33	24	17	14	12	8	10	64	40	93	82	40	67	75	42	46	20	12	61	34	25	18
f	53	34	24	16	19	17	12	12	59	39	84	70	34	57	69	41	46	20	12	61	28	20	9
m	54	33	27	21	15	17	12	15	67	43	91	79	44	67	72	45	47	24	16	69	17	12	31
m	55	42	23	21	16	17	12	17	69	46	95	89	49	70	78	52	53	23	17	66	21	20	17
f	56	33	27	17	13	14	x	x	67	46	95	85	44	68	78	47	51	20	13	59	22	16	15
f	56	44	30	26	20	21	18	22	84	54	96	92	64	79	81	60	63	31	21	71	20	18	17
f	57	36	24	21	15	17	11	14	73	45	96	89	56	79	78	52	51	24	17	66	28	23	13
f	57	40	30	23	20	19	14	7	78	49	93	85	56	73	75	51	54	29	20	64	25	16	15
m	57	44	35	16	14	22	16	20	100	25	100	100	93	96	95	90	x	39	19	x	10	14	16
m	58	37	21	21	16	18	10	15	71	52	97	94	56	79	88	56	63	26	17	80	15	14	7
m	63	53	33	27	25	28	21	27	88	59	99	100	67	84	87	61	72	33	23	78	12	11	10
f	63	42	22	22	14	22	15	22	81	48	100	97	48	80	84	62	61	32	19	68	18	19	12
m	65	33	23	18	14	15	11	12	70	43	96	87	43	68	77	47	52	27	16	66	15	14	7
m	65	41	26	21	19	20	13	18	77	47	96	83	49	74	79	57	57	27	19	68	17	15	19
f	75	43	31	23	19	18	12	17	81	53	100	94	56	78	83	58	x	29	21	73	23	17	12
f	82	45	28	25	19	19	12	17	85	57	98	93	56	78	80	64	65	36	20	74	13	13	10
m	86	38	28	22	16	21	14	15	83	66	100	100	74	92	91	63	75	24	19	91	14	9	5
f	87	50	33	30	26	27	17	25	89	62	97	100	71	89	93	70	79	46	36	90	14	13	9
